# Supplementary material for: Towards Predicting Partitioning of Enzymes between Macromolecular Phases: Effects of Polydispersity on the Phase Behavior of Nonadditive Hard Spheres in Solution
Source: Molecules. 2022 Sep 26;27(19):6354. doi: 10.3390/molecules27196354 (PMC9573134; doi:10.3390/molecules27196354)
Supplement: Supplementary file 1 [file molecules-27-06354-s001.zip]

Archive with 1 entries (1 files):
- molecules-1812471-supplementary.pdf
